# Supplementary material for: Implementation of Child Death Review in the Netherlands: results of a pilot study
Source: BMC Health Serv Res. 2016 Jul 8;16:235. doi: 10.1186/s12913-016-1500-9 (PMC4938929; doi:10.1186/s12913-016-1500-9)
Supplement: Additional file 2: — Form C - Analysis Proforma. (ODT 32 kb) [file 12913_2016_1500_MOESM2_ESM.odt]

Analysis Proforma
This proforma is used by the Child Death Overview Panel (CDOP) to:
evaluate information about the child’s death;
identify lessons to be learnt; and
to inform an understanding of all child deaths at a national level.

Where prior to the CDOP meeting, a local case discussion is held, the local team may complete a draft Form C to be forwarded to the CDOP to inform their deliberations.

Agencies represented at the meeting:
Primary Health Care
Paediatrics
Hospital Services
Mental Health Services
Ambulance Services
Police
Children’s Social Care Services
Schools
Other (Specify)


Yes  No 
Yes  No 
Yes  No 
Yes  No 
Yes  No 
Yes  No 
Yes  No 
Yes  No 
     

List of documents available for discussion
     


Cause of death as presently understood
     


Case Summary
A few paragraphs at most: a summary of the background and a factual description of events leading up to death.  This should be as short as possible.
     


# 
# The CDOP should analyse any relevant environmental, extrinsic, medical or personal factors that may have contributed to the child’s death under the following headings.
For each of the four domains below, determine different levels of influence (0-3) for any identified factors:
0	-	Information not available
1	-	No factors identified or factors identified but are unlikely to have contributed to the death
2	-	Factors identified that may have contributed to vulnerability, ill-health or death
3	-	Factors identified that provide a complete and sufficient explanation for the death
This information should inform the learning of lessons at a local level. 


Domain - Child’s needs 
Factors intrinsic to the child
Include any known health needs; factors influencing health; development/ educational issues; behavioural issues; social relationships; identity and independence; abuse of drugs or alcohol; note strengths and difficulties
Please enter relevant information
     

Please tick the following boxes if these factors were present or may have contributed to the death

Condition:

Relevance
(0-3)
Acute / Sudden onset illness
Specify:      
Yes / No / NK
 
     
Chronic long term illness
Asthma
Yes / No / NK
 

     
Epilepsy

Yes / No / NK
 

     
Diabetes
Yes / No / NK
 

     
Other chronic illness
Specify:      
Yes / No / NK
 

     
Disability or impairment
Learning disabilities
Specify:      
Yes / No / NK
 

     
Motor impairment
Specify:      
Yes / No / NK
 

     
Sensory impairment
Specify:      
Yes / No / NK
 

     
Other disability or impairment
Specify:      
Yes / No / NK
 

     

Emotional / behavioural / mental health condition in the child
Specify:      
Yes / No / NK
 

     
Allergies
Specify:      
Yes / No / NK
 

     
Alcohol/substance misuse by the child
Specify:      
Yes / No / NK
 

     


Domain - family and environment
Factors in the family and environment
Include family structure and functioning; including parental abuse of drugs or alcohol; wider family relationships; housing; employment and income; social integration and support; community resources; note strengths and difficulties
Please enter relevant information
     


Please tick the following boxes if these factors were present or may have contributed to the death

Condition:

Relevance
(0-3)
Emotional/behavioural/mental health condition in a parent or carer
Specify:      
Yes / No / NK
 
     
Alcohol/substance misuse by a parent/carer
Specify      
Yes / No / NK
 
     
Smoking by the parent/carer in household
Specify:      
Yes / No / NK
 
     
Smoking by the mother during pregnancy
Specify:      
Yes / No / NK
 
     
Housing
Specify:      
Yes / No / NK
 

     
Domestic violence
Specify:      
Yes / No / NK
 

     
Co-sleeping
Specify:      
Yes / No / NK
 

     
Bullying
Specify:      
Yes / No / NK
 

     
Gang/knife crime
Specify:      
Yes / No / NK
 

     
Pets/animal assault
Specify:      
Yes / No / NK
 

     
Consanguinity
Specify:      
Yes / No / NK
 

     


Domain - parenting capacity
Factors in the parenting capacity
Include issues around provision of basic care; health care (including antenatal care where relevant); safety; emotional warmth; stimulation; guidance and boundaries; stability; note strengths and difficulties
Please enter relevant information
     


Please tick the following boxes if these factors were present or may have contributed to the death

Condition:

Relevance
(0-3)
Poor parenting/supervision
Specify:      
Yes / No / NK
 

     
Child abuse/neglect
Specify:      
Yes / No / NK
 

     


Domain - service provision
Factors in relation to service provision 
Include any identified services (either required or provided); any gaps between child’s or family member’s needs and service provision; any issues in relation to service provision or uptake
Please enter relevant information
     


Please tick the following boxes if these factors were present or may have contributed to the death

Condition:

Relevance
(0-3)
Access to health care
Specify:      
Yes / No / NK
 

     
Prior medical intervention
Specify:      	
Yes / No / NK
 

     
Prior surgical intervention
Specify:      
Yes / No / NK
 

     
The CDOP should categorise the likely/cause of death using the following schema.

This classification is hierarchical: where more than one category could reasonably be applied, the highest up the list should be marked.

Category
Name & description of category
Tick box below
1
Deliberately inflicted injury, abuse or neglect
This includes suffocation, shaking injury, knifing, shooting, poisoning & other means of probable or definite homicide; also deaths from war, terrorism or other mass violence; includes severe neglect leading to death.

2
Suicide or deliberate self-inflicted harm 
This includes hanging, shooting, self-poisoning with paracetamol, death by self-asphyxia, from solvent inhalation, alcohol or drug abuse, or other form of self-harm.  It will usually apply to adolescents rather than younger children.

3
Trauma and other external factors 
This includes isolated head injury, other or multiple trauma, burn injury, drowning, unintentional self-poisoning in pre-school children, anaphylaxis & other extrinsic factors.  Excludes Deliberately inflected injury, abuse or neglect. (category 1).

4
Malignancy
Solid tumours, leukaemias & lymphomas, and malignant proliferative conditions such as histiocytosis, even if the final event leading to death was infection, haemorrhage etc.

5
Acute medical or surgical condition 
For example, Kawasaki disease, acute nephritis, intestinal volvulus, diabetic ketoacidosis, acute asthma, intussusception, appendicitis; sudden unexpected deaths with epilepsy.

6
Chronic medical condition 
For example, Crohn’s disease, liver disease, immune deficiencies, even if the final event leading to death was infection, haemorrhage etc. Includes cerebral palsy with clear post-perinatal cause.

7
Chromosomal, genetic and congenital anomalies 
Trisomies, other chromosomal disorders, single gene defects, neurodegenerative disease,cystic fibrosis, and other congenital anomalies including cardiac.

8
Perinatal/neonatal event 
Death ultimately related to perinatal events, eg sequelae of prematurity, antepartum and intrapartum anoxia, bronchopulmonary dysplasia, post-haemorrhagic hydrocephalus, irrespective of age at death.  It includes cerebral palsy without evidence of cause, and includes congenital or early-onset bacterial infection (onset in the first postnatal week).

9
Infection 
Any primary infection (ie, not a complication of one of the above categories), arising after the first postnatal week, or after discharge of a preterm baby.  This would include septicaemia, pneumonia, meningitis, HIV infection etc.

10
Sudden unexpected, unexplained death
Where the pathological diagnosis is either ‘SIDS’ or ‘unascertained’, at any age.  Excludes Sudden Unexpected Death in Epilepsy (category 5).


The panel should categorise the ‘preventability’ of the death – tick one box.
Preventable child deaths are defined in paragraphs 7.23 and 7.24 of Working Together to Safeguard Children

Modifiable factors identified
The panel have identified one or more factors, in any domain, which may have contributed to the death of the child and which, by means of locally or nationally achievable interventions, could be modified to reduce the risk of future child deaths

No Modifiable factors identified
The panel have not identified any potentially modifiable factors in relation to this death


Inadequate information upon which to make a judgement.
NB this category should be used very rarely indeed.


Issues identified in the review
List the issues identified by the review group.  This list may include the absence of certain key persons from the discussion or the lack of key documents.
     


Learning Points
List the learning points that emerge.  These may well overlap with the issues and with recommendations.
     


Recommendations
List any recommendations, even if already picked up as learning points or ‘issues’
Specific agency
     

LSCB
     

Regional
     

National
     


Follow up plans for the family, where relevant
     


Possible Actions
Should this death be referred to another agency or Authority (e.g. Police, Coroner, Health and Safety Executive, Serious Case Review panel) for further investigation or enquiry? If so, please state

Yes

No

Already done
If yes please specify;
     
